# Supplementary material for: Ageing European lobsters (Homarus gammarus) using DNA methylation of evolutionarily conserved ribosomal DNA
Source: Evol Appl. 2021 Sep 23;14(9):2305–18. doi: 10.1111/eva.13296 (PMC8477595; doi:10.1111/eva.13296)
Supplement: Supplementary file 1 — Table S2 [file EVA-14-2305-s001.xlsx]

## Sheet: Sheet1
Name of the target	chromosome	strand	Forward Primer Sequence	Reverse Primer Sequence	ROI Genomic Sequence	Genomic Amplicon Sequence with primer	Bisulfite Amplicon Sequence with primer	start with primer	end with primer	Genomic Amplicon Sequence wo primer	Bisulfite Amplicon Sequence wo primer	start wo primer	end wo primer
18S_ITS1_1	18S_ITS1	+	GAAAGATGTTTAAATTTGATTATTTAGAGGA	RCTACTAAAATTACCAAAACAAAACC	CATGCATGTGTAAGTACAAGCCGATTTAAGGCGAAACCGCGAATGGCTCATTAAATCAGCTATGTTTCATTGGATCTGTAAACCCACTTACTTGGATAACTGTGGCAATTCTAGAGCTAATACATGCAATTGGTCTCTGACCGCAAGGGAAGAGCGCTTTTATTAGTTCAAAACTGGTCGGGCCCCGGTCCGTAACCCACCTGTGGTGAATCTGAATAACTTCGGGCTGAGCGCACGGTCTCCGCACCGGCGCCGCTTCTTTCAAGTGTCTGCCTTATCAGCTTTCGATTGTAGGTTATGCGCCTACAATGGCTATAACGGGTAACGGGGAATCAGGGTTCGATTCCGGAGAGGGAGCCTGAGAAACGGCTACCACATCTAAGGAAGGCAGCAGGCACG…	GAAAGATGTCCAAACTTGATCATTTAGAGGAAGTAAAAGTCGTAACAAGGTTTCCGTAGGTGAACCTGCGGAAGGATCATTAACAGAGAGTAAGAGAACGGGGCGCTCTTAAAACTACTACTCTACTGATTTGGGCGGTCTCGGGCTCTGCTCTGGCAACTCCAGCAGC	GAAAGATGTTTAAATTTGATTATTTAGAGGAAGTAAAAGTCGTAATAAGGTTTTCGTAGGTGAATTTGCGGAAGGATTATTAATAGAGAGTAAGAGAACGGGGCGTTTTTAAAATTATTATTTTATTGATTTGGGCGGTTTCGGGTTTTGTTTTGGTAATTTTAGTAGC	1739	1908	AGTAAAAGTCGTAACAAGGTTTCCGTAGGTGAACCTGCGGAAGGATCATTAACAGAGAGTAAGAGAACGGGGCGCTCTTAAAACTACTACTCTACTGATTTGGGCGGTCTCG	AGTAAAAGTCGTAATAAGGTTTTCGTAGGTGAATTTGCGGAAGGATTATTAATAGAGAGTAAGAGAACGGGGCGTTTTTAAAATTATTATTTTATTGATTTGGGCGGTTTCG	1770	1882
18S_ITS1_2	18S_ITS1	+	YGTTTTTAAAATTATTATTTTATTGATTTGGG	ACTTAAAAATTTCACTCTTTATAAATCAAAAA	CATGCATGTGTAAGTACAAGCCGATTTAAGGCGAAACCGCGAATGGCTCATTAAATCAGCTATGTTTCATTGGATCTGTAAACCCACTTACTTGGATAACTGTGGCAATTCTAGAGCTAATACATGCAATTGGTCTCTGACCGCAAGGGAAGAGCGCTTTTATTAGTTCAAAACTGGTCGGGCCCCGGTCCGTAACCCACCTGTGGTGAATCTGAATAACTTCGGGCTGAGCGCACGGTCTCCGCACCGGCGCCGCTTCTTTCAAGTGTCTGCCTTATCAGCTTTCGATTGTAGGTTATGCGCCTACAATGGCTATAACGGGTAACGGGGAATCAGGGTTCGATTCCGGAGAGGGAGCCTGAGAAACGGCTACCACATCTAAGGAAGGCAGCAGGCACG…	CGCTCTTAAAACTACTACTCTACTGATTTGGGCGGTCTCGGGCTCTGCTCTGGCAACTCCAGCAGCGAATAGAGGACAATCCCGGCCCCCGCACCAAAAATAAATAAATACCTCGTTGTAGGATGAACCACACTCGGGCGAGAGCGCGAAGACCGGAGGAGGACGGACGGGGCTTTGGACGGCTGCCCGTCTTTTCCTTACTACCGGCGAATAAGCCTCTTGACCCACAAAGAGTGAAATTCCTAAGC	CGTTTTTAAAATTATTATTTTATTGATTTGGGCGGTTTCGGGTTTTGTTTTGGTAATTTTAGTAGCGAATAGAGGATAATTTCGGTTTTCGTATTAAAAATAAATAAATATTTCGTTGTAGGATGAATTATATTCGGGCGAGAGCGCGAAGATCGGAGGAGGACGGACGGGGTTTTGGACGGTTGTTCGTTTTTTTTTTATTATCGGCGAATAAGTTTTTTGATTTATAAAGAGTGAAATTTTTAAGT	1842	2090	CGGTCTCGGGCTCTGCTCTGGCAACTCCAGCAGCGAATAGAGGACAATCCCGGCCCCCGCACCAAAAATAAATAAATACCTCGTTGTAGGATGAACCACACTCGGGCGAGAGCGCGAAGACCGGAGGAGGACGGACGGGGCTTTGGACGGCTGCCCGTCTTTTCCTTACTACCGGCGAATAAGC	CGGTTTCGGGTTTTGTTTTGGTAATTTTAGTAGCGAATAGAGGATAATTTCGGTTTTCGTATTAAAAATAAATAAATATTTCGTTGTAGGATGAATTATATTCGGGCGAGAGCGCGAAGATCGGAGGAGGACGGACGGGGTTTTGGACGGTTGTTCGTTTTTTTTTTATTATCGGCGAATAAGT	1874	2058
18S_ITS1_3	18S_ITS1	+	TTTTATTGGATTTGTAAATTTATTTATTTGGAT	RAAATTATTCAAATTCACCACAAATAAATTA	CATGCATGTGTAAGTACAAGCCGATTTAAGGCGAAACCGCGAATGGCTCATTAAATCAGCTATGTTTCATTGGATCTGTAAACCCACTTACTTGGATAACTGTGGCAATTCTAGAGCTAATACATGCAATTGGTCTCTGACCGCAAGGGAAGAGCGCTTTTATTAGTTCAAAACTGGTCGGGCCCCGGTCCGTAACCCACCTGTGGTGAATCTGAATAACTTCGGGCTGAGCGCACGGTCTCCGCACCGGCGCCGCTTCTTTCAAGTGTCTGCCTTATCAGCTTTCGATTGTAGGTTATGCGCCTACAATGGCTATAACGGGTAACGGGGAATCAGGGTTCGATTCCGGAGAGGGAGCCTGAGAAACGGCTACCACATCTAAGGAAGGCAGCAGGCACG…	TTTCATTGGATCTGTAAACCCACTTACTTGGATAACTGTGGCAATTCTAGAGCTAATACATGCAATTGGTCTCTGACCGCAAGGGAAGAGCGCTTTTATTAGTTCAAAACTGGTCGGGCCCCGGTCCGTAACCCACCTGTGGTGAATCTGAATAACTTC	TTTTATTGGATTTGTAAATTTATTTATTTGGATAATTGTGGTAATTTTAGAGTTAATATATGTAATTGGTTTTTGATCGTAAGGGAAGAGCGTTTTTATTAGTTTAAAATTGGTCGGGTTTCGGTTCGTAATTTATTTGTGGTGAATTTGAATAATTTC	64	223	AACTGTGGCAATTCTAGAGCTAATACATGCAATTGGTCTCTGACCGCAAGGGAAGAGCGCTTTTATTAGTTCAAAACTGGTCGGGCCCCGGTCCG	AATTGTGGTAATTTTAGAGTTAATATATGTAATTGGTTTTTGATCGTAAGGGAAGAGCGTTTTTATTAGTTTAAAATTGGTCGGGTTTCGGTTCG	97	192
18S_ITS1_4	18S_ITS1	+	GTAATTTATTTGTGGTGAATTTGAATAATT	RTACCTACTACCTTCCTTAAATATAATAAC	CATGCATGTGTAAGTACAAGCCGATTTAAGGCGAAACCGCGAATGGCTCATTAAATCAGCTATGTTTCATTGGATCTGTAAACCCACTTACTTGGATAACTGTGGCAATTCTAGAGCTAATACATGCAATTGGTCTCTGACCGCAAGGGAAGAGCGCTTTTATTAGTTCAAAACTGGTCGGGCCCCGGTCCGTAACCCACCTGTGGTGAATCTGAATAACTTCGGGCTGAGCGCACGGTCTCCGCACCGGCGCCGCTTCTTTCAAGTGTCTGCCTTATCAGCTTTCGATTGTAGGTTATGCGCCTACAATGGCTATAACGGGTAACGGGGAATCAGGGTTCGATTCCGGAGAGGGAGCCTGAGAAACGGCTACCACATCTAAGGAAGGCAGCAGGCACG…	GTAACCCACCTGTGGTGAATCTGAATAACTTCGGGCTGAGCGCACGGTCTCCGCACCGGCGCCGCTTCTTTCAAGTGTCTGCCTTATCAGCTTTCGATTGTAGGTTATGCGCCTACAATGGCTATAACGGGTAACGGGGAATCAGGGTTCGATTCCGGAGAGGGAGCCTGAGAAACGGCTACCACATCTAAGGAAGGCAGCAGGCAC	GTAATTTATTTGTGGTGAATTTGAATAATTTCGGGTTGAGCGTACGGTTTTCGTATCGGCGTCGTTTTTTTTAAGTGTTTGTTTTATTAGTTTTCGATTGTAGGTTATGCGTTTATAATGGTTATAACGGGTAACGGGGAATTAGGGTTCGATTTCGGAGAGGGAGTTTGAGAAACGGTTATTATATTTAAGGAAGGTAGTAGGTAC	191	398	TCGGGCTGAGCGCACGGTCTCCGCACCGGCGCCGCTTCTTTCAAGTGTCTGCCTTATCAGCTTTCGATTGTAGGTTATGCGCCTACAATGGCTATAACGGGTAACGGGGAATCAGGGTTCGATTCCGGAGAGGGAGCCTGAGAAACG	TCGGGTTGAGCGTACGGTTTTCGTATCGGCGTCGTTTTTTTTAAGTGTTTGTTTTATTAGTTTTCGATTGTAGGTTATGCGTTTATAATGGTTATAACGGGTAACGGGGAATTAGGGTTCGATTTCGGAGAGGGAGTTTGAGAAACG	221	368
18S_ITS1_5	18S_ITS1	+	GGTTATTATATTTAAGGAAGGTAGTAGG	ACTACTAACACCAAACTTACCC	CATGCATGTGTAAGTACAAGCCGATTTAAGGCGAAACCGCGAATGGCTCATTAAATCAGCTATGTTTCATTGGATCTGTAAACCCACTTACTTGGATAACTGTGGCAATTCTAGAGCTAATACATGCAATTGGTCTCTGACCGCAAGGGAAGAGCGCTTTTATTAGTTCAAAACTGGTCGGGCCCCGGTCCGTAACCCACCTGTGGTGAATCTGAATAACTTCGGGCTGAGCGCACGGTCTCCGCACCGGCGCCGCTTCTTTCAAGTGTCTGCCTTATCAGCTTTCGATTGTAGGTTATGCGCCTACAATGGCTATAACGGGTAACGGGGAATCAGGGTTCGATTCCGGAGAGGGAGCCTGAGAAACGGCTACCACATCTAAGGAAGGCAGCAGGCACG…	GGCTACCACATCTAAGGAAGGCAGCAGGCACGCAAATTACCCACTCCCGGCACGGGGAGGTAGTGACGAAAAATAACGATGTGAGTCTCATCCGAGGCCTCGCAATCGGAATGAGTACACTTTAAATCCTTTAACGAGTATCCATTGGAGGGCAAGTCTGGTGCCAGCAGC	GGTTATTATATTTAAGGAAGGTAGTAGGTACGTAAATTATTTATTTTCGGTACGGGGAGGTAGTGACGAAAAATAACGATGTGAGTTTTATTCGAGGTTTCGTAATCGGAATGAGTATATTTTAAATTTTTTAACGAGTATTTATTGGAGGGTAAGTTTGGTGTTAGTAGT	367	538	CACGCAAATTACCCACTCCCGGCACGGGGAGGTAGTGACGAAAAATAACGATGTGAGTCTCATCCGAGGCCTCGCAATCGGAATGAGTACACTTTAAATCCTTTAACGAGTATCCATTGGA	TACGTAAATTATTTATTTTCGGTACGGGGAGGTAGTGACGAAAAATAACGATGTGAGTTTTATTCGAGGTTTCGTAATCGGAATGAGTATATTTTAAATTTTTTAACGAGTATTTATTGGA	395	516
18S_ITS1_6	18S_ITS1	+	ATTGGAGGGTAAGTTTGGTGTTA	CATTCAAATAACCTACTCTAAACACTCT	CATGCATGTGTAAGTACAAGCCGATTTAAGGCGAAACCGCGAATGGCTCATTAAATCAGCTATGTTTCATTGGATCTGTAAACCCACTTACTTGGATAACTGTGGCAATTCTAGAGCTAATACATGCAATTGGTCTCTGACCGCAAGGGAAGAGCGCTTTTATTAGTTCAAAACTGGTCGGGCCCCGGTCCGTAACCCACCTGTGGTGAATCTGAATAACTTCGGGCTGAGCGCACGGTCTCCGCACCGGCGCCGCTTCTTTCAAGTGTCTGCCTTATCAGCTTTCGATTGTAGGTTATGCGCCTACAATGGCTATAACGGGTAACGGGGAATCAGGGTTCGATTCCGGAGAGGGAGCCTGAGAAACGGCTACCACATCTAAGGAAGGCAGCAGGCACG…	ATTGGAGGGCAAGTCTGGTGCCAGCAGCCGCGGTAATTCCAGCTCCAATAGCGTATATTAAAGTTGTTGCGGTTAAAAAGCTCGTAGTTGGATCTCAGTTCCGGACTGACGGTGCACCGCCCGGTGTTTACTGTCACGCTCCGAACAGCCGCCCCGCCGGCTCGCACGGGATGCTCTTTGTCGAGTGTCCCGAGTGGCCGGAGAGTTTACTTTGAAAAAATTAGAGTGCTCAGAGCAGGCTATTTGAATG	ATTGGAGGGTAAGTTTGGTGTTAGTAGTCGCGGTAATTTTAGTTTTAATAGCGTATATTAAAGTTGTTGCGGTTAAAAAGTTCGTAGTTGGATTTTAGTTTCGGATTGACGGTGTATCGTTCGGTGTTTATTGTTACGTTTCGAATAGTCGTTTCGTCGGTTCGTACGGGATGTTTTTTGTCGAGTGTTTCGAGTGGTCGGAGAGTTTATTTTGAAAAAATTAGAGTGTTTAGAGTAGGTTATTTGAATG	510	760	GCAGCCGCGGTAATTCCAGCTCCAATAGCGTATATTAAAGTTGTTGCGGTTAAAAAGCTCGTAGTTGGATCTCAGTTCCGGACTGACGGTGCACCGCCCGGTGTTTACTGTCACGCTCCGAACAGCCGCCCCGCCGGCTCGCACGGGATGCTCTTTGTCGAGTGTCCCGAGTGGCCGGAGAGTTTACTTTGAAAAAATT	GTAGTCGCGGTAATTTTAGTTTTAATAGCGTATATTAAAGTTGTTGCGGTTAAAAAGTTCGTAGTTGGATTTTAGTTTCGGATTGACGGTGTATCGTTCGGTGTTTATTGTTACGTTTCGAATAGTCGTTTCGTCGGTTCGTACGGGATGTTTTTTGTCGAGTGTTTCGAGTGGTCGGAGAGTTTATTTTGAAAAAATT	533	732
18S_ITS1_7	18S_ITS1	+	AGAGTGTTTAGAGTAGGTTATTTGAATG	TTCTTAATTAATAAAAACATCCTTAACAAATACTTT	CATGCATGTGTAAGTACAAGCCGATTTAAGGCGAAACCGCGAATGGCTCATTAAATCAGCTATGTTTCATTGGATCTGTAAACCCACTTACTTGGATAACTGTGGCAATTCTAGAGCTAATACATGCAATTGGTCTCTGACCGCAAGGGAAGAGCGCTTTTATTAGTTCAAAACTGGTCGGGCCCCGGTCCGTAACCCACCTGTGGTGAATCTGAATAACTTCGGGCTGAGCGCACGGTCTCCGCACCGGCGCCGCTTCTTTCAAGTGTCTGCCTTATCAGCTTTCGATTGTAGGTTATGCGCCTACAATGGCTATAACGGGTAACGGGGAATCAGGGTTCGATTCCGGAGAGGGAGCCTGAGAAACGGCTACCACATCTAAGGAAGGCAGCAGGCACG…	AGAGTGCTCAGAGCAGGCTATTTGAATGGCCCGAATGGTGATGCATGGAATAATGGAATAGGACCTCGGTTCTATTTTGTTGGTTTTCGGAACCAGAGGTAATGACTAATCGGAACAGGCGGGGGCATTCGTATTGCGACGCTAGAGGTGAAATTCTTGGACCGTCGCAAGACGAACTACTGCGAAAGCATTTGCCAAGGATGTTTTCATTAATCAAGAA	AGAGTGTTTAGAGTAGGTTATTTGAATGGTTCGAATGGTGATGTATGGAATAATGGAATAGGATTTCGGTTTTATTTTGTTGGTTTTCGGAATTAGAGGTAATGATTAATCGGAATAGGCGGGGGTATTCGTATTGCGACGTTAGAGGTGAAATTTTTGGATCGTCGTAAGACGAATTATTGCGAAAGTATTTGTTAAGGATGTTTTTATTAATTAAGAA	732	952	GCCCGAATGGTGATGCATGGAATAATGGAATAGGACCTCGGTTCTATTTTGTTGGTTTTCGGAACCAGAGGTAATGACTAATCGGAACAGGCGGGGGCATTCGTATTGCGACGCTAGAGGTGAAATTCTTGGACCGTCGCAAGACGAACTACTGCG	GTTCGAATGGTGATGTATGGAATAATGGAATAGGATTTCGGTTTTATTTTGTTGGTTTTCGGAATTAGAGGTAATGATTAATCGGAATAGGCGGGGGTATTCGTATTGCGACGTTAGAGGTGAAATTTTTGGATCGTCGTAAGACGAATTATTGCG	760	916
18S_ITS1_8	18S_ITS1	+	AAAGTATTTGTTAAGGATGTTTTTATTAATTAAGA	AAACTCCACTCCTAATAATACCCTT	CATGCATGTGTAAGTACAAGCCGATTTAAGGCGAAACCGCGAATGGCTCATTAAATCAGCTATGTTTCATTGGATCTGTAAACCCACTTACTTGGATAACTGTGGCAATTCTAGAGCTAATACATGCAATTGGTCTCTGACCGCAAGGGAAGAGCGCTTTTATTAGTTCAAAACTGGTCGGGCCCCGGTCCGTAACCCACCTGTGGTGAATCTGAATAACTTCGGGCTGAGCGCACGGTCTCCGCACCGGCGCCGCTTCTTTCAAGTGTCTGCCTTATCAGCTTTCGATTGTAGGTTATGCGCCTACAATGGCTATAACGGGTAACGGGGAATCAGGGTTCGATTCCGGAGAGGGAGCCTGAGAAACGGCTACCACATCTAAGGAAGGCAGCAGGCACG…	AAAGCATTTGCCAAGGATGTTTTCATTAATCAAGAACGAAAGTTAGAGGTTCGAAGGCGATCAGATACCGCCCTAGTTCTAACCATAAACGATGCCAACTAGCGATCCGCCGGCGTTATTCCCATGACCCGGCGGGCAGCTTCCGGGAAACCAAAGTCTTTGGGTTCCGGGGGAAGTATGGTTGCAAAGCTGAAACTTAAAGGAATTGACGGAAGGGCACCACCAGGAGTGGAGCCT	AAAGTATTTGTTAAGGATGTTTTTATTAATTAAGAACGAAAGTTAGAGGTTCGAAGGCGATTAGATATCGTTTTAGTTTTAATTATAAACGATGTTAATTAGCGATTCGTCGGCGTTATTTTTATGATTCGGCGGGTAGTTTTCGGGAAATTAAAGTTTTTGGGTTTCGGGGGAAGTATGGTTGTAAAGTTGAAATTTAAAGGAATTGACGGAAGGGTATTATTAGGAGTGGAGTTT	916	1153	ACGAAAGTTAGAGGTTCGAAGGCGATCAGATACCGCCCTAGTTCTAACCATAAACGATGCCAACTAGCGATCCGCCGGCGTTATTCCCATGACCCGGCGGGCAGCTTCCGGGAAACCAAAGTCTTTGGGTTCCGGGGGAAGTATGGTTGCAAAGCTGAAACTTAAAGGAATTGACGG	ACGAAAGTTAGAGGTTCGAAGGCGATTAGATATCGTTTTAGTTTTAATTATAAACGATGTTAATTAGCGATTCGTCGGCGTTATTTTTATGATTCGGCGGGTAGTTTTCGGGAAATTAAAGTTTTTGGGTTTCGGGGGAAGTATGGTTGTAAAGTTGAAATTTAAAGGAATTGACGG	951	1128
18S_ITS1_9	18S_ITS1	+	GGAAGGGTATTATTAGGAGTGGA	ACRAACTAAACACCATTTTCTAAAAA	CATGCATGTGTAAGTACAAGCCGATTTAAGGCGAAACCGCGAATGGCTCATTAAATCAGCTATGTTTCATTGGATCTGTAAACCCACTTACTTGGATAACTGTGGCAATTCTAGAGCTAATACATGCAATTGGTCTCTGACCGCAAGGGAAGAGCGCTTTTATTAGTTCAAAACTGGTCGGGCCCCGGTCCGTAACCCACCTGTGGTGAATCTGAATAACTTCGGGCTGAGCGCACGGTCTCCGCACCGGCGCCGCTTCTTTCAAGTGTCTGCCTTATCAGCTTTCGATTGTAGGTTATGCGCCTACAATGGCTATAACGGGTAACGGGGAATCAGGGTTCGATTCCGGAGAGGGAGCCTGAGAAACGGCTACCACATCTAAGGAAGGCAGCAGGCACG…	GGAAGGGCACCACCAGGAGTGGAGCCTGCGGCTTAATTTGACTCAACACGGGAAACCTCACCAGGCCCAGACACCGGAAGGATTGACAGATTGAGAGCTCTTTCTCGATTCGGTGGGTGGTGGTGCATGGCCGTTCTTAGTTGGTGGAGCGATTTGTCTGGTTAATTCCGATAACGAACGAGACTCTGGCCTACTAAGTAGTCGACGGATCTCCAGAAAATGGTGTCCAGTTCGC	GGAAGGGTATTATTAGGAGTGGAGTTTGCGGTTTAATTTGATTTAATACGGGAAATTTTATTAGGTTTAGATATCGGAAGGATTGATAGATTGAGAGTTTTTTTTCGATTCGGTGGGTGGTGGTGTATGGTCGTTTTTAGTTGGTGGAGCGATTTGTTTGGTTAATTTCGATAACGAACGAGATTTTGGTTTATTAAGTAGTCGACGGATTTTTAGAAAATGGTGTTTAGTTCGT	1126	1361	GCCTGCGGCTTAATTTGACTCAACACGGGAAACCTCACCAGGCCCAGACACCGGAAGGATTGACAGATTGAGAGCTCTTTCTCGATTCGGTGGGTGGTGGTGCATGGCCGTTCTTAGTTGGTGGAGCGATTTGTCTGGTTAATTCCGATAACGAACGAGACTCTGGCCTACTAAGTAGTCGACGGA	GTTTGCGGTTTAATTTGATTTAATACGGGAAATTTTATTAGGTTTAGATATCGGAAGGATTGATAGATTGAGAGTTTTTTTTCGATTCGGTGGGTGGTGGTGTATGGTCGTTTTTAGTTGGTGGAGCGATTTGTTTGGTTAATTTCGATAACGAACGAGATTTTGGTTTATTAAGTAGTCGACGGA	1149	1335
18S_ITS1_10	18S_ITS1	+	GGATTTTTAGAAAATGGTGTTTAGTT	AAAAACAATTACAAACCCCAATCC	CATGCATGTGTAAGTACAAGCCGATTTAAGGCGAAACCGCGAATGGCTCATTAAATCAGCTATGTTTCATTGGATCTGTAAACCCACTTACTTGGATAACTGTGGCAATTCTAGAGCTAATACATGCAATTGGTCTCTGACCGCAAGGGAAGAGCGCTTTTATTAGTTCAAAACTGGTCGGGCCCCGGTCCGTAACCCACCTGTGGTGAATCTGAATAACTTCGGGCTGAGCGCACGGTCTCCGCACCGGCGCCGCTTCTTTCAAGTGTCTGCCTTATCAGCTTTCGATTGTAGGTTATGCGCCTACAATGGCTATAACGGGTAACGGGGAATCAGGGTTCGATTCCGGAGAGGGAGCCTGAGAAACGGCTACCACATCTAAGGAAGGCAGCAGGCACG…	GGATCTCCAGAAAATGGTGTCCAGTTCGCAACTTCTTCTTAGAGGGATAAGCGGCAATTCTAGCCGCACGAGATTGAGCAATAACAGGTCTGTGATGCCCTTAGATGTTCTGGGCCGCACGCGCGCTACACTGAAGGGATCAACGAGTTTTCCCCCTCCGAGAGGAGCGGGTAACCCGTTCAAAGCCTTTCTTGATAGGGATTGGGGCTTGCAATTGTTTCC	GGATTTTTAGAAAATGGTGTTTAGTTCGTAATTTTTTTTTAGAGGGATAAGCGGTAATTTTAGTCGTACGAGATTGAGTAATAATAGGTTTGTGATGTTTTTAGATGTTTTGGGTCGTACGCGCGTTATATTGAAGGGATTAACGAGTTTTTTTTTTTCGAGAGGAGCGGGTAATTCGTTTAAAGTTTTTTTTGATAGGGATTGGGGTTTGTAATTGTTTTT	1332	1554	CGCAACTTCTTCTTAGAGGGATAAGCGGCAATTCTAGCCGCACGAGATTGAGCAATAACAGGTCTGTGATGCCCTTAGATGTTCTGGGCCGCACGCGCGCTACACTGAAGGGATCAACGAGTTTTCCCCCTCCGAGAGGAGCGGGTAACCCGTTCAAAGCCTTTCTTGATAG	CGTAATTTTTTTTTAGAGGGATAAGCGGTAATTTTAGTCGTACGAGATTGAGTAATAATAGGTTTGTGATGTTTTTAGATGTTTTGGGTCGTACGCGCGTTATATTGAAGGGATTAACGAGTTTTTTTTTTTCGAGAGGAGCGGGTAATTCGTTTAAAGTTTTTTTTGATAG	1358	1530
18S_ITS1_11	18S_ITS1	+	GGATTGGGGTTTGTAATTGTTTTT	CTTCCTCTAAATAATCAAATTTAAACATCTTT	CATGCATGTGTAAGTACAAGCCGATTTAAGGCGAAACCGCGAATGGCTCATTAAATCAGCTATGTTTCATTGGATCTGTAAACCCACTTACTTGGATAACTGTGGCAATTCTAGAGCTAATACATGCAATTGGTCTCTGACCGCAAGGGAAGAGCGCTTTTATTAGTTCAAAACTGGTCGGGCCCCGGTCCGTAACCCACCTGTGGTGAATCTGAATAACTTCGGGCTGAGCGCACGGTCTCCGCACCGGCGCCGCTTCTTTCAAGTGTCTGCCTTATCAGCTTTCGATTGTAGGTTATGCGCCTACAATGGCTATAACGGGTAACGGGGAATCAGGGTTCGATTCCGGAGAGGGAGCCTGAGAAACGGCTACCACATCTAAGGAAGGCAGCAGGCACG…	GGATTGGGGCTTGCAATTGTTTCCCATGAACGAGGAATTCCCAGTAAGTGCAAGTCATCAGCTTGCGCTGACTACGTCCCTGCCCTTTGTACACACCGCCCGTCGCTACTACCGATTGAATGATTTAGTGAGGCCTTCGGACTGGCGCTCTTGGATTGTCGGCCCCGTTGCCCGCGAGGGTTTTCTGGGGTCGTCGCCTCGAGCTGACGGAAAGATGTCCAAACTTGATCATTTAGAGGAAG	GGATTGGGGTTTGTAATTGTTTTTTATGAACGAGGAATTTTTAGTAAGTGTAAGTTATTAGTTTGCGTTGATTACGTTTTTGTTTTTTGTATATATCGTTCGTCGTTATTATCGATTGAATGATTTAGTGAGGTTTTCGGATTGGCGTTTTTGGATTGTCGGTTTCGTTGTTCGCGAGGGTTTTTTGGGGTCGTCGTTTCGAGTTGACGGAAAGATGTTTAAATTTGATTATTTAGAGGAAG	1530	1772	CATGAACGAGGAATTCCCAGTAAGTGCAAGTCATCAGCTTGCGCTGACTACGTCCCTGCCCTTTGTACACACCGCCCGTCGCTACTACCGATTGAATGATTTAGTGAGGCCTTCGGACTGGCGCTCTTGGATTGTCGGCCCCGTTGCCCGCGAGGGTTTTCTGGGGTCGTCGCCTCGAGCTGACGG	TATGAACGAGGAATTTTTAGTAAGTGTAAGTTATTAGTTTGCGTTGATTACGTTTTTGTTTTTTGTATATATCGTTCGTCGTTATTATCGATTGAATGATTTAGTGAGGTTTTCGGATTGGCGTTTTTGGATTGTCGGTTTCGTTGTTCGCGAGGGTTTTTTGGGGTCGTCGTTTCGAGTTGACGG	1554	1740
ITS2_28S_1	ITS2_28S	+	GTTYGTTTGGGAGGGAGATT	AACCRTTATTACAACTACCCC	AAGAAGAAGAAGAAGAAGGAACGGAGTCAGGGGTGGGAGTACCGGCGCCATGGCCGCTGGTACCTCCGCGACAAGCCCCTCAAACCTTCCTTTATTTCTATCTGTCTTAAGAAGAAGGAACGGAGTCAGGGGTGGGAGTACCGGCGCCATGGCCGCTGGTACCCCCGCGACAAGCCCCTCAAACCTTCCTCTATCTCTCTCTCTCTCTGTCTTAAGAATAAGAAGGAACGGAGTCAGGGGTGGGAGTACCGGCGCCATGGCCGCTGGTACCCCCGCGACAAGCCCCTCAAACCTTCCTGTGTATGTCTTTTGCAGCAGCACGTGGTAATGTCGGTGGTGAAGAAAGTCGGTGGCAGAGCGTCTTCCGCTTCGTGGTTGGGGAACATGTTCCCCCTAAGG…	GCTCGTCTGGGAGGGAGACCCGTGCGACGGGGGGAACCACCGGTGTCCTGGCTGCCCTGCAACGGTCGTCGAGAAGAGCTTGCTGCCGCTTCGGCGGTGGTTTTGCTCTCGCGGTGTGCAAAAGGTCGGTGATCCACCCGACCCGTCTTGAAACACGGACCAAGGAGTTTAACATGTGTGCAAGTCAATGGGCTCACTAAACCCAAAGGCGAAATGAAAGTGACAGGCGCCCGGGGCAGCTGTAACAACGGCT	GTTCGTTTGGGAGGGAGATTCGTGCGACGGGGGGAATTATCGGTGTTTTGGTTGTTTTGTAACGGTCGTCGAGAAGAGTTTGTTGTCGTTTCGGCGGTGGTTTTGTTTTCGCGGTGTGTAAAAGGTCGGTGATTTATTCGATTCGTTTTGAAATACGGATTAAGGAGTTTAATATGTGTGTAAGTTAATGGGTTTATTAAATTTAAAGGCGAAATGAAAGTGATAGGCGTTCGGGGTAGTTGTAATAACGGTT	1076	1329	CGTGCGACGGGGGGAACCACCGGTGTCCTGGCTGCCCTGCAACGGTCGTCGAGAAGAGCTTGCTGCCGCTTCGGCGGTGGTTTTGCTCTCGCGGTGTGCAAAAGGTCGGTGATCCACCCGACCCGTCTTGAAACACGGACCAAGGAGTTTAACATGTGTGCAAGTCAATGGGCTCACTAAACCCAAAGGCGAAATGAAAGTGACAGGCGCCC	CGTGCGACGGGGGGAATTATCGGTGTTTTGGTTGTTTTGTAACGGTCGTCGAGAAGAGTTTGTTGTCGTTTCGGCGGTGGTTTTGTTTTCGCGGTGTGTAAAAGGTCGGTGATTTATTCGATTCGTTTTGAAATACGGATTAAGGAGTTTAATATGTGTGTAAGTTAATGGGTTTATTAAATTTAAAGGCGAAATGAAAGTGATAGGCGTTC	1096	1308
ITS2_28S_2	ITS2_28S	+	GATTTYGTAGTAGGAGAGAGTTAT	CTATCACCCTCCATAAACAATAAC	AAGAAGAAGAAGAAGAAGGAACGGAGTCAGGGGTGGGAGTACCGGCGCCATGGCCGCTGGTACCTCCGCGACAAGCCCCTCAAACCTTCCTTTATTTCTATCTGTCTTAAGAAGAAGGAACGGAGTCAGGGGTGGGAGTACCGGCGCCATGGCCGCTGGTACCCCCGCGACAAGCCCCTCAAACCTTCCTCTATCTCTCTCTCTCTCTGTCTTAAGAATAAGAAGGAACGGAGTCAGGGGTGGGAGTACCGGCGCCATGGCCGCTGGTACCCCCGCGACAAGCCCCTCAAACCTTCCTGTGTATGTCTTTTGCAGCAGCACGTGGTAATGTCGGTGGTGAAGAAAGTCGGTGGCAGAGCGTCTTCCGCTTCGTGGTTGGGGAACATGTTCCCCCTAAGG…	GACCTCGTAGTAGGAGAGAGCTACCCGCCAAATTTAAGCATATTAATAAGCGGAGGAAAAGAAACCAACAGGGATTCCCTTAGTAAGGGCGACTGAACCGGGAAAAGCCCAGCGCATAACCTCGATGTCTTCGGGCACGAGGGGTGTTGCGTTTCAGAGGGTCCAGCACGCCGTCCCATACCGTCTAAGTCAAGCTTGAAAGCGGCCACTGCCCATGGAGGGTGACAG	GATTTCGTAGTAGGAGAGAGTTATTCGTTAAATTTAAGTATATTAATAAGCGGAGGAAAAGAAATTAATAGGGATTTTTTTAGTAAGGGCGATTGAATCGGGAAAAGTTTAGCGTATAATTTCGATGTTTTCGGGTACGAGGGGTGTTGCGTTTTAGAGGGTTTAGTACGTCGTTTTATATCGTTTAAGTTAAGTTTGAAAGCGGTTATTGTTTATGGAGGGTGATAG	416	644	CCGCCAAATTTAAGCATATTAATAAGCGGAGGAAAAGAAACCAACAGGGATTCCCTTAGTAAGGGCGACTGAACCGGGAAAAGCCCAGCGCATAACCTCGATGTCTTCGGGCACGAGGGGTGTTGCGTTTCAGAGGGTCCAGCACGCCGTCCCATACCGTCTAAGTCAAGCTTGAAAGCG	TCGTTAAATTTAAGTATATTAATAAGCGGAGGAAAAGAAATTAATAGGGATTTTTTTAGTAAGGGCGATTGAATCGGGAAAAGTTTAGCGTATAATTTCGATGTTTTCGGGTACGAGGGGTGTTGCGTTTTAGAGGGTTTAGTACGTCGTTTTATATCGTTTAAGTTAAGTTTGAAAGCG	440	620
ITS2_28S_3	ITS2_28S	+	GGTTATTGTTTATGGAGGGTGAT	RTAATCATATTTAACCTTAAATAAAATTTACCAC	AAGAAGAAGAAGAAGAAGGAACGGAGTCAGGGGTGGGAGTACCGGCGCCATGGCCGCTGGTACCTCCGCGACAAGCCCCTCAAACCTTCCTTTATTTCTATCTGTCTTAAGAAGAAGGAACGGAGTCAGGGGTGGGAGTACCGGCGCCATGGCCGCTGGTACCCCCGCGACAAGCCCCTCAAACCTTCCTCTATCTCTCTCTCTCTCTGTCTTAAGAATAAGAAGGAACGGAGTCAGGGGTGGGAGTACCGGCGCCATGGCCGCTGGTACCCCCGCGACAAGCCCCTCAAACCTTCCTGTGTATGTCTTTTGCAGCAGCACGTGGTAATGTCGGTGGTGAAGAAAGTCGGTGGCAGAGCGTCTTCCGCTTCGTGGTTGGGGAACATGTTCCCCCTAAGG…	GGCCACTGCCCATGGAGGGTGACAGGCCCGTATGGCGGCGCCCGTGAGGGTACAGATGGGACGGTCGGAAAGGGCCTCTCTGTAGAGTCGGGTTGCTTGAAAGTGCAGCCCAAAGCAGGTGGTAAACTCCATCTAAGGCTAAATATGACCAC	GGTTATTGTTTATGGAGGGTGATAGGTTCGTATGGCGGCGTTCGTGAGGGTATAGATGGGACGGTCGGAAAGGGTTTTTTTGTAGAGTCGGGTTGTTTGAAAGTGTAGTTTAAAGTAGGTGGTAAATTTTATTTAAGGTTAAATATGATTAC	619	771	AGGCCCGTATGGCGGCGCCCGTGAGGGTACAGATGGGACGGTCGGAAAGGGCCTCTCTGTAGAGTCGGGTTGCTTGAAAGTGCAGCCCAAAGCAG	AGGTTCGTATGGCGGCGTTCGTGAGGGTATAGATGGGACGGTCGGAAAGGGTTTTTTTGTAGAGTCGGGTTGTTTGAAAGTGTAGTTTAAAGTAG	642	737
ITS2_28S_4	ITS2_28S	+	TAGGATGAAGTTAGAGGAAATTTTGGT	RACATCTCACCCATTTAAAATTTAAAAATAAATTAA	AAGAAGAAGAAGAAGAAGGAACGGAGTCAGGGGTGGGAGTACCGGCGCCATGGCCGCTGGTACCTCCGCGACAAGCCCCTCAAACCTTCCTTTATTTCTATCTGTCTTAAGAAGAAGGAACGGAGTCAGGGGTGGGAGTACCGGCGCCATGGCCGCTGGTACCCCCGCGACAAGCCCCTCAAACCTTCCTCTATCTCTCTCTCTCTCTGTCTTAAGAATAAGAAGGAACGGAGTCAGGGGTGGGAGTACCGGCGCCATGGCCGCTGGTACCCCCGCGACAAGCCCCTCAAACCTTCCTGTGTATGTCTTTTGCAGCAGCACGTGGTAATGTCGGTGGTGAAGAAAGTCGGTGGCAGAGCGTCTTCCGCTTCGTGGTTGGGGAACATGTTCCCCCTAAGG…	CAGGATGAAGCCAGAGGAAACTCTGGTGGAGGTCCGTAGCGATTCTGACGTGCAAATCGATCGTCGGAGCTGGGTATAGGGGCGAAAGACTAATCGAATCATCTAGTAGCTGGTTCCCTCCGAAGTTTCCCTCAGGATAGCTGGAACTCGCAGGGTGAATTTCATCCGGTAAAGCGAATGATTAGAGGTCTTGGGGACGAAACGTCCTCAACCTATTCTCAAACTTTAAATGGGTGAGATGCC	TAGGATGAAGTTAGAGGAAATTTTGGTGGAGGTTCGTAGCGATTTTGACGTGTAAATCGATCGTCGGAGTTGGGTATAGGGGCGAAAGATTAATCGAATTATTTAGTAGTTGGTTTTTTTCGAAGTTTTTTTTAGGATAGTTGGAATTCGTAGGGTGAATTTTATTCGGTAAAGCGAATGATTAGAGGTTTTGGGGACGAAACGTTTTTAATTTATTTTTAAATTTTAAATGGGTGAGATGTC	1646	1889	GGAGGTCCGTAGCGATTCTGACGTGCAAATCGATCGTCGGAGCTGGGTATAGGGGCGAAAGACTAATCGAATCATCTAGTAGCTGGTTCCCTCCGAAGTTTCCCTCAGGATAGCTGGAACTCGCAGGGTGAATTTCATCCGGTAAAGCGAATGATTAGAGGTCTTGGGGACGAAACGTCC	GGAGGTTCGTAGCGATTTTGACGTGTAAATCGATCGTCGGAGTTGGGTATAGGGGCGAAAGATTAATCGAATTATTTAGTAGTTGGTTTTTTTCGAAGTTTTTTTTAGGATAGTTGGAATTCGTAGGGTGAATTTTATTCGGTAAAGCGAATGATTAGAGGTTTTGGGGACGAAACGTTT	1673	1853
ITS2_28S_5	ITS2_28S	+	TTTATTTTTAAATTTTAAATGGGTGAGATGT	CRACAAATAAATTATTACACACTCCTTAAC	AAGAAGAAGAAGAAGAAGGAACGGAGTCAGGGGTGGGAGTACCGGCGCCATGGCCGCTGGTACCTCCGCGACAAGCCCCTCAAACCTTCCTTTATTTCTATCTGTCTTAAGAAGAAGGAACGGAGTCAGGGGTGGGAGTACCGGCGCCATGGCCGCTGGTACCCCCGCGACAAGCCCCTCAAACCTTCCTCTATCTCTCTCTCTCTCTGTCTTAAGAATAAGAAGGAACGGAGTCAGGGGTGGGAGTACCGGCGCCATGGCCGCTGGTACCCCCGCGACAAGCCCCTCAAACCTTCCTGTGTATGTCTTTTGCAGCAGCACGTGGTAATGTCGGTGGTGAAGAAAGTCGGTGGCAGAGCGTCTTCCGCTTCGTGGTTGGGGAACATGTTCCCCCTAAGG…	CCTATTCTCAAACTTTAAATGGGTGAGATGCCGAGCTTGCTTGTAGGGATGAAGCTCCGGCGACTAATCTGAGTATCTAGTGGGCCACTTTTGGTAAGCAGAACTGGCGCTGTGGGATGAACCAAACGTCGAGTTAAGGGGCCTAAATGAATGCTCATTCAGATCCCATTGAAAGGCGTTGGTTGCTATAGACAGCAGGACGGTGGCCATGGAAGTTGGAATCCGCTAAGGAGTGTGTAACAACTCACCTGCCG	TTTATTTTTAAATTTTAAATGGGTGAGATGTCGAGTTTGTTTGTAGGGATGAAGTTTCGGCGATTAATTTGAGTATTTAGTGGGTTATTTTTGGTAAGTAGAATTGGCGTTGTGGGATGAATTAAACGTCGAGTTAAGGGGTTTAAATGAATGTTTATTTAGATTTTATTGAAAGGCGTTGGTTGTTATAGATAGTAGGACGGTGGTTATGGAAGTTGGAATTCGTTAAGGAGTGTGTAATAATTTATTTGTCG	1857	2111	CGAGCTTGCTTGTAGGGATGAAGCTCCGGCGACTAATCTGAGTATCTAGTGGGCCACTTTTGGTAAGCAGAACTGGCGCTGTGGGATGAACCAAACGTCGAGTTAAGGGGCCTAAATGAATGCTCATTCAGATCCCATTGAAAGGCGTTGGTTGCTATAGACAGCAGGACGGTGGCCATGGAAGTTGGAATCC	CGAGTTTGTTTGTAGGGATGAAGTTTCGGCGATTAATTTGAGTATTTAGTGGGTTATTTTTGGTAAGTAGAATTGGCGTTGTGGGATGAATTAAACGTCGAGTTAAGGGGTTTAAATGAATGTTTATTTAGATTTTATTGAAAGGCGTTGGTTGTTATAGATAGTAGGACGGTGGTTATGGAAGTTGGAATTC	1888	2081
ITS2_28S_6	ITS2_28S	+	GTTAAGGAGTGTGTAATAATTTATTTGT	TACCACCAAAATCTACACCAATA	AAGAAGAAGAAGAAGAAGGAACGGAGTCAGGGGTGGGAGTACCGGCGCCATGGCCGCTGGTACCTCCGCGACAAGCCCCTCAAACCTTCCTTTATTTCTATCTGTCTTAAGAAGAAGGAACGGAGTCAGGGGTGGGAGTACCGGCGCCATGGCCGCTGGTACCCCCGCGACAAGCCCCTCAAACCTTCCTCTATCTCTCTCTCTCTCTGTCTTAAGAATAAGAAGGAACGGAGTCAGGGGTGGGAGTACCGGCGCCATGGCCGCTGGTACCCCCGCGACAAGCCCCTCAAACCTTCCTGTGTATGTCTTTTGCAGCAGCACGTGGTAATGTCGGTGGTGAAGAAAGTCGGTGGCAGAGCGTCTTCCGCTTCGTGGTTGGGGAACATGTTCCCCCTAAGG…	GCTAAGGAGTGTGTAACAACTCACCTGCCGAAGCAACTAGCCCTTAAAATGGTATGGCGCTCAAGCATTCTCCCGATACTCGACCGCCGGGCGCACTACCGGCCTCGCTCTCAAGGCGAGGTCTCGAAGCCCCGGTGAGTAGGAGGGTCGCAGTGGTGAGCGCTGAAGGGTTTCGGCGTGGGCCGGCCTGGAGCCGCCACTGGTGCAGATCTTGGTGGTA	GTTAAGGAGTGTGTAATAATTTATTTGTCGAAGTAATTAGTTTTTAAAATGGTATGGCGTTTAAGTATTTTTTCGATATTCGATCGTCGGGCGTATTATCGGTTTCGTTTTTAAGGCGAGGTTTCGAAGTTTCGGTGAGTAGGAGGGTCGTAGTGGTGAGCGTTGAAGGGTTTCGGCGTGGGTCGGTTTGGAGTCGTTATTGGTGTAGATTTTGGTGGTA	2081	2301	CGAAGCAACTAGCCCTTAAAATGGTATGGCGCTCAAGCATTCTCCCGATACTCGACCGCCGGGCGCACTACCGGCCTCGCTCTCAAGGCGAGGTCTCGAAGCCCCGGTGAGTAGGAGGGTCGCAGTGGTGAGCGCTGAAGGGTTTCGGCGTGGGCCGGCCTGGAGCCGC	CGAAGTAATTAGTTTTTAAAATGGTATGGCGTTTAAGTATTTTTTCGATATTCGATCGTCGGGCGTATTATCGGTTTCGTTTTTAAGGCGAGGTTTCGAAGTTTCGGTGAGTAGGAGGGTCGTAGTGGTGAGCGTTGAAGGGTTTCGGCGTGGGTCGGTTTGGAGTCGT	2109	2278
ITS2_28S_7	ITS2_28S	+	TGTAGATTTTGGTGGTAGTAGTAAATAT	CCTTTAACCTTTCACTTTATTAAACTATATTATAT	AAGAAGAAGAAGAAGAAGGAACGGAGTCAGGGGTGGGAGTACCGGCGCCATGGCCGCTGGTACCTCCGCGACAAGCCCCTCAAACCTTCCTTTATTTCTATCTGTCTTAAGAAGAAGGAACGGAGTCAGGGGTGGGAGTACCGGCGCCATGGCCGCTGGTACCCCCGCGACAAGCCCCTCAAACCTTCCTCTATCTCTCTCTCTCTCTGTCTTAAGAATAAGAAGGAACGGAGTCAGGGGTGGGAGTACCGGCGCCATGGCCGCTGGTACCCCCGCGACAAGCCCCTCAAACCTTCCTGTGTATGTCTTTTGCAGCAGCACGTGGTAATGTCGGTGGTGAAGAAAGTCGGTGGCAGAGCGTCTTCCGCTTCGTGGTTGGGGAACATGTTCCCCCTAAGG…	TGCAGATCTTGGTGGTAGTAGCAAATACTCGAGAGAGACTCCCTTGATGACCGAAGCGGAGAAGGGTTCCATGTGAACATCAGTTGGACATGGGTTAGTCGCTCCTAAGCCCAGGGCTAAGGCCTGATCCACGCTCGAGGCAAAGGCAACACGAGCAGAGGAGAAGAAGAACTAGTAGGGGTTCTATCTATCTACCTCGGTCTTATATAACACAGTCTAACAAAGTGAAAGGCCAAAGG	TGTAGATTTTGGTGGTAGTAGTAAATATTCGAGAGAGATTTTTTTGATGATCGAAGCGGAGAAGGGTTTTATGTGAATATTAGTTGGATATGGGTTAGTCGTTTTTAAGTTTAGGGTTAAGGTTTGATTTACGTTCGAGGTAAAGGTAATACGAGTAGAGGAGAAGAAGAATTAGTAGGGGTTTTATTTATTTATTTCGGTTTTATATAATATAGTTTAATAAAGTGAAAGGTTAAAGG	2284	2523	TCGAGAGAGACTCCCTTGATGACCGAAGCGGAGAAGGGTTCCATGTGAACATCAGTTGGACATGGGTTAGTCGCTCCTAAGCCCAGGGCTAAGGCCTGATCCACGCTCGAGGCAAAGGCAACACGAGCAGAGGAGAAGAAGAACTAGTAGGGGTTCTATCTATCTACCTCGGTCTT	TCGAGAGAGATTTTTTTGATGATCGAAGCGGAGAAGGGTTTTATGTGAATATTAGTTGGATATGGGTTAGTCGTTTTTAAGTTTAGGGTTAAGGTTTGATTTACGTTCGAGGTAAAGGTAATACGAGTAGAGGAGAAGAAGAATTAGTAGGGGTTTTATTTATTTATTTCGGTTTT	2312	2488
ITS2_28S_8	ITS2_28S	+	AGAAGAATTAGTAGGGGTTTTATTTATTTAT	AACTAATTTCAATTACCAAAACCCTT	AAGAAGAAGAAGAAGAAGGAACGGAGTCAGGGGTGGGAGTACCGGCGCCATGGCCGCTGGTACCTCCGCGACAAGCCCCTCAAACCTTCCTTTATTTCTATCTGTCTTAAGAAGAAGGAACGGAGTCAGGGGTGGGAGTACCGGCGCCATGGCCGCTGGTACCCCCGCGACAAGCCCCTCAAACCTTCCTCTATCTCTCTCTCTCTCTGTCTTAAGAATAAGAAGGAACGGAGTCAGGGGTGGGAGTACCGGCGCCATGGCCGCTGGTACCCCCGCGACAAGCCCCTCAAACCTTCCTGTGTATGTCTTTTGCAGCAGCACGTGGTAATGTCGGTGGTGAAGAAAGTCGGTGGCAGAGCGTCTTCCGCTTCGTGGTTGGGGAACATGTTCCCCCTAAGG…	AGAAGAACTAGTAGGGGTTCTATCTATCTACCTCGGTCTTATATAACACAGTCTAACAAAGTGAAAGGCCAAAGGATGAGTGGCGAAAGGGAATACGGTACTTATTCCGTAACCAGGCCTGGAACCCTAGCGGGTGTGTGTGCGCCCTTTGGGAATGCTACATGCCCGCGAAGGGTCCTGGCAACTGAAACCAGCT	AGAAGAATTAGTAGGGGTTTTATTTATTTATTTCGGTTTTATATAATATAGTTTAATAAAGTGAAAGGTTAAAGGATGAGTGGCGAAAGGGAATACGGTATTTATTTCGTAATTAGGTTTGGAATTTTAGCGGGTGTGTGTGCGTTTTTTGGGAATGTTATATGTTCGCGAAGGGTTTTGGTAATTGAAATTAGTT	2448	2644	CTCGGTCTTATATAACACAGTCTAACAAAGTGAAAGGCCAAAGGATGAGTGGCGAAAGGGAATACGGTACTTATTCCGTAACCAGGCCTGGAACCCTAGCGGGTGTGTGTGCGCCCTTTGGGAATGCTACATGCCCGCG	TTCGGTTTTATATAATATAGTTTAATAAAGTGAAAGGTTAAAGGATGAGTGGCGAAAGGGAATACGGTATTTATTTCGTAATTAGGTTTGGAATTTTAGCGGGTGTGTGTGCGTTTTTTGGGAATGTTATATGTTCGCG	2479	2618
ITS2_28S_9	ITS2_28S	+	GAAGGGTTTTGGTAATTGAAATTAGT	ACAATACTACCTAAAATAACCACCC	AAGAAGAAGAAGAAGAAGGAACGGAGTCAGGGGTGGGAGTACCGGCGCCATGGCCGCTGGTACCTCCGCGACAAGCCCCTCAAACCTTCCTTTATTTCTATCTGTCTTAAGAAGAAGGAACGGAGTCAGGGGTGGGAGTACCGGCGCCATGGCCGCTGGTACCCCCGCGACAAGCCCCTCAAACCTTCCTCTATCTCTCTCTCTCTCTGTCTTAAGAATAAGAAGGAACGGAGTCAGGGGTGGGAGTACCGGCGCCATGGCCGCTGGTACCCCCGCGACAAGCCCCTCAAACCTTCCTGTGTATGTCTTTTGCAGCAGCACGTGGTAATGTCGGTGGTGAAGAAAGTCGGTGGCAGAGCGTCTTCCGCTTCGTGGTTGGGGAACATGTTCCCCCTAAGG…	GAAGGGTCCTGGCAACTGAAACCAGCTCGCGTCCACCGGCGGTGGTCCGGGAAAGAGTTCTCTTTTCTGTTTAAGGCGCCGTGGCCCTAGAAATCTCTCATTCAGAGAGAGGGCGTTGGTAAGACGGTTAGCCGTAGAGCGCCGCGGTTCTTGCGGCGTCCCGAGTGCCACCGCCGGTCCGTGAAAAATGCGAGGGTGGTTATCCCAGGCAGCATTGT	GAAGGGTTTTGGTAATTGAAATTAGTTCGCGTTTATCGGCGGTGGTTCGGGAAAGAGTTTTTTTTTTTGTTTAAGGCGTCGTGGTTTTAGAAATTTTTTATTTAGAGAGAGGGCGTTGGTAAGACGGTTAGTCGTAGAGCGTCGCGGTTTTTGCGGCGTTTCGAGTGTTATCGTCGGTTCGTGAAAAATGCGAGGGTGGTTATTTTAGGTAGTATTGT	2617	2835	TCGCGTCCACCGGCGGTGGTCCGGGAAAGAGTTCTCTTTTCTGTTTAAGGCGCCGTGGCCCTAGAAATCTCTCATTCAGAGAGAGGGCGTTGGTAAGACGGTTAGCCGTAGAGCGCCGCGGTTCTTGCGGCGTCCCGAGTGCCACCGCCGGTCCGTGAAAAATGCGA	TCGCGTTTATCGGCGGTGGTTCGGGAAAGAGTTTTTTTTTTTGTTTAAGGCGTCGTGGTTTTAGAAATTTTTTATTTAGAGAGAGGGCGTTGGTAAGACGGTTAGTCGTAGAGCGTCGCGGTTTTTGCGGCGTTTCGAGTGTTATCGTCGGTTCGTGAAAAATGCGA	2643	2810
ITS2_28S_10	ITS2_28S	+	GAGGGTGGTTATTTTAGGTAGTATTG	AACCCRATCCTCAAAACCAA	AAGAAGAAGAAGAAGAAGGAACGGAGTCAGGGGTGGGAGTACCGGCGCCATGGCCGCTGGTACCTCCGCGACAAGCCCCTCAAACCTTCCTTTATTTCTATCTGTCTTAAGAAGAAGGAACGGAGTCAGGGGTGGGAGTACCGGCGCCATGGCCGCTGGTACCCCCGCGACAAGCCCCTCAAACCTTCCTCTATCTCTCTCTCTCTCTGTCTTAAGAATAAGAAGGAACGGAGTCAGGGGTGGGAGTACCGGCGCCATGGCCGCTGGTACCCCCGCGACAAGCCCCTCAAACCTTCCTGTGTATGTCTTTTGCAGCAGCACGTGGTAATGTCGGTGGTGAAGAAAGTCGGTGGCAGAGCGTCTTCCGCTTCGTGGTTGGGGAACATGTTCCCCCTAAGG…	GAGGGTGGTTATCCCAGGCAGCATTGTCGGAACTCGTTTCCGGCGGCGTCTGCTTTTCGGGCCTGTGCGTACCCATAACCGCATCTGGTCTCCAAGGTAAGCAGCCTCTGGTCGATAGACTAATGTAGGTAAGGGAAGTCGGCAAATTAGATCCGTAACTTCGGGATAAGGATTGGCTCTGAGGATCGGGCC	GAGGGTGGTTATTTTAGGTAGTATTGTCGGAATTCGTTTTCGGCGGCGTTTGTTTTTCGGGTTTGTGCGTATTTATAATCGTATTTGGTTTTTAAGGTAAGTAGTTTTTGGTCGATAGATTAATGTAGGTAAGGGAAGTCGGTAAATTAGATTCGTAATTTCGGGATAAGGATTGGTTTTGAGGATCGGGTT	2808	3000	TCGGAACTCGTTTCCGGCGGCGTCTGCTTTTCGGGCCTGTGCGTACCCATAACCGCATCTGGTCTCCAAGGTAAGCAGCCTCTGGTCGATAGACTAATGTAGGTAAGGGAAGTCGGCAAATTAGATCCGTAACTTCGGGATAAGGA	TCGGAATTCGTTTTCGGCGGCGTTTGTTTTTCGGGTTTGTGCGTATTTATAATCGTATTTGGTTTTTAAGGTAAGTAGTTTTTGGTCGATAGATTAATGTAGGTAAGGGAAGTCGGTAAATTAGATTCGTAATTTCGGGATAAGGA	2834	2980
ITS2_28S_11	ITS2_28S	+	TTTTTAAGGTTTTTGTAGTAAGAGGT	CTTTAACATTCAAAACACTAAACAAAAA	AAGAAGAAGAAGAAGAAGGAACGGAGTCAGGGGTGGGAGTACCGGCGCCATGGCCGCTGGTACCTCCGCGACAAGCCCCTCAAACCTTCCTTTATTTCTATCTGTCTTAAGAAGAAGGAACGGAGTCAGGGGTGGGAGTACCGGCGCCATGGCCGCTGGTACCCCCGCGACAAGCCCCTCAAACCTTCCTCTATCTCTCTCTCTCTCTGTCTTAAGAATAAGAAGGAACGGAGTCAGGGGTGGGAGTACCGGCGCCATGGCCGCTGGTACCCCCGCGACAAGCCCCTCAAACCTTCCTGTGTATGTCTTTTGCAGCAGCACGTGGTAATGTCGGTGGTGAAGAAAGTCGGTGGCAGAGCGTCTTCCGCTTCGTGGTTGGGGAACATGTTCCCCCTAAGG…	CCTCCAAGGCTCTTGTAGTAAGAGGTGCGGGGGGGAGGCGGGGCCGTTCGGTTCACTACAATCCCACTTCGGCTGGCGCCCAGCGATCAACTCAGAACTGGCACGGACCAGGGGAATCCGACTGTCTAATTAAAACAAAGCATTGCGATGGTCTTTGATGGATGTTGACGCAATGTGATTTCTGCCCAGTGCTCTGAATGTCAAAG	TTTTTAAGGTTTTTGTAGTAAGAGGTGCGGGGGGGAGGCGGGGTCGTTCGGTTTATTATAATTTTATTTCGGTTGGCGTTTAGCGATTAATTTAGAATTGGTACGGATTAGGGGAATTCGATTGTTTAATTAAAATAAAGTATTGCGATGGTTTTTGATGGATGTTGACGTAATGTGATTTTTGTTTAGTGTTTTGAATGTTAAAG	3245	3451	GCGGGGGGGAGGCGGGGCCGTTCGGTTCACTACAATCCCACTTCGGCTGGCGCCCAGCGATCAACTCAGAACTGGCACGGACCAGGGGAATCCGACTGTCTAATTAAAACAAAGCATTGCGATGGTCTTTGATGGATGTTGACGCAATGTGA	GCGGGGGGGAGGCGGGGTCGTTCGGTTTATTATAATTTTATTTCGGTTGGCGTTTAGCGATTAATTTAGAATTGGTACGGATTAGGGGAATTCGATTGTTTAATTAAAATAAAGTATTGCGATGGTTTTTGATGGATGTTGACGTAATGTGA	3271	3423
ITS2_28S_12	ITS2_28S	+	TGTTTAGTGTTTTGAATGTTAAAGTGAAGA	ATCAAACTAAAATCAAACTCAACAAAATCTTC	AAGAAGAAGAAGAAGAAGGAACGGAGTCAGGGGTGGGAGTACCGGCGCCATGGCCGCTGGTACCTCCGCGACAAGCCCCTCAAACCTTCCTTTATTTCTATCTGTCTTAAGAAGAAGGAACGGAGTCAGGGGTGGGAGTACCGGCGCCATGGCCGCTGGTACCCCCGCGACAAGCCCCTCAAACCTTCCTCTATCTCTCTCTCTCTCTGTCTTAAGAATAAGAAGGAACGGAGTCAGGGGTGGGAGTACCGGCGCCATGGCCGCTGGTACCCCCGCGACAAGCCCCTCAAACCTTCCTGTGTATGTCTTTTGCAGCAGCACGTGGTAATGTCGGTGGTGAAGAAAGTCGGTGGCAGAGCGTCTTCCGCTTCGTGGTTGGGGAACATGTTCCCCCTAAGG…	TGCCCAGTGCTCTGAATGTCAAAGTGAAGAAATTCAACCAAGCGCGGGTAAACGGCGGGAGTAACTATGACTCTCTTAAGGTAGCCAAATGCCTCGTCATCTAATTAGTGACGCGCATGAATGGATTAACGAGATTCCCACTGTCCCTATCTACTATCTAGCGAACCCACAGGCAGGGGAACGGGCCTGCACTAAACAGCGGGGAAAGAAGACCCTGTTGAGCTTGACTCTAGTCTGAT	TGTTTAGTGTTTTGAATGTTAAAGTGAAGAAATTTAATTAAGCGCGGGTAAACGGCGGGAGTAATTATGATTTTTTTAAGGTAGTTAAATGTTTCGTTATTTAATTAGTGACGCGTATGAATGGATTAACGAGATTTTTATTGTTTTTATTTATTATTTAGCGAATTTATAGGTAGGGGAACGGGTTTGTATTAAATAGCGGGGAAAGAAGATTTTGTTGAGTTTGATTTTAGTTTGAT	3427	3666	AATTCAACCAAGCGCGGGTAAACGGCGGGAGTAACTATGACTCTCTTAAGGTAGCCAAATGCCTCGTCATCTAATTAGTGACGCGCATGAATGGATTAACGAGATTCCCACTGTCCCTATCTACTATCTAGCGAACCCACAGGCAGGGGAACGGGCCTGCACTAAACAGCGGGGAAA	AATTTAATTAAGCGCGGGTAAACGGCGGGAGTAATTATGATTTTTTTAAGGTAGTTAAATGTTTCGTTATTTAATTAGTGACGCGTATGAATGGATTAACGAGATTTTTATTGTTTTTATTTATTATTTAGCGAATTTATAGGTAGGGGAACGGGTTTGTATTAAATAGCGGGGAAA	3457	3634
ITS2_28S_13	ITS2_28S	+	GTTTYGAGGATATTATTAGGTGGGGAG	TTCRTACTAAAAATCAAAATCAAACCAACATTT	AAGAAGAAGAAGAAGAAGGAACGGAGTCAGGGGTGGGAGTACCGGCGCCATGGCCGCTGGTACCTCCGCGACAAGCCCCTCAAACCTTCCTTTATTTCTATCTGTCTTAAGAAGAAGGAACGGAGTCAGGGGTGGGAGTACCGGCGCCATGGCCGCTGGTACCCCCGCGACAAGCCCCTCAAACCTTCCTCTATCTCTCTCTCTCTCTGTCTTAAGAATAAGAAGGAACGGAGTCAGGGGTGGGAGTACCGGCGCCATGGCCGCTGGTACCCCCGCGACAAGCCCCTCAAACCTTCCTGTGTATGTCTTTTGCAGCAGCACGTGGTAATGTCGGTGGTGAAGAAAGTCGGTGGCAGAGCGTCTTCCGCTTCGTGGTTGGGGAACATGTTCCCCCTAAGG…	GCTCCGAGGACATTATCAGGTGGGGAGTTTGACTGGGGCGGTACATCTGTCAAATGATAACGCAGGTGTCCTAAGGCCAGCTCAGCGTGGACAGAAACCTCGCGTAGAGCAAAAGGGCAAATGCTGGCTTGATCCTGATTTTCAGTACGAA	GTTTCGAGGATATTATTAGGTGGGGAGTTTGATTGGGGCGGTATATTTGTTAAATGATAACGTAGGTGTTTTAAGGTTAGTTTAGCGTGGATAGAAATTTCGCGTAGAGTAAAAGGGTAAATGTTGGTTTGATTTTGATTTTTAGTACGAA	3940	4091	TTTGACTGGGGCGGTACATCTGTCAAATGATAACGCAGGTGTCCTAAGGCCAGCTCAGCGTGGACAGAAACCTCGCGTAGAGCAAAAGGGC	TTTGATTGGGGCGGTATATTTGTTAAATGATAACGTAGGTGTTTTAAGGTTAGTTTAGCGTGGATAGAAATTTCGCGTAGAGTAAAAGGGT	3967	4058
ITS2_28S_14	ITS2_28S	+	AAGGTYGAATTGAGGGGATTTAG	CACRAATCTCCCTCCCAAAC	AAGAAGAAGAAGAAGAAGGAACGGAGTCAGGGGTGGGAGTACCGGCGCCATGGCCGCTGGTACCTCCGCGACAAGCCCCTCAAACCTTCCTTTATTTCTATCTGTCTTAAGAAGAAGGAACGGAGTCAGGGGTGGGAGTACCGGCGCCATGGCCGCTGGTACCCCCGCGACAAGCCCCTCAAACCTTCCTCTATCTCTCTCTCTCTCTGTCTTAAGAATAAGAAGGAACGGAGTCAGGGGTGGGAGTACCGGCGCCATGGCCGCTGGTACCCCCGCGACAAGCCCCTCAAACCTTCCTGTGTATGTCTTTTGCAGCAGCACGTGGTAATGTCGGTGGTGAAGAAAGTCGGTGGCAGAGCGTCTTCCGCTTCGTGGTTGGGGAACATGTTCCCCCTAAGG…	AAGGTCGAACTGAGGGGATTCAGCTCGTCGGCTGTCGGCTGGGTGGGGTGTTGTAATTGAGCGACCCAAAAATGTTTGGGCGCGCCCCCACTCACGCTGGCGTCGGCGGGCGTATTTCGCCTCGTAGTAGGTCACCGCGACCCGTTGCCGGGGACGTCGAAGGCCCGGTCGGACTGGTACCTCGCCGCCGACTCTCTCTCAGCTCGTCTGGGAGGGAGACCCGTG	AAGGTCGAATTGAGGGGATTTAGTTCGTCGGTTGTCGGTTGGGTGGGGTGTTGTAATTGAGCGATTTAAAAATGTTTGGGCGCGTTTTTATTTACGTTGGCGTCGGCGGGCGTATTTCGTTTCGTAGTAGGTTATCGCGATTCGTTGTCGGGGACGTCGAAGGTTCGGTCGGATTGGTATTTCGTCGTCGATTTTTTTTTAGTTCGTTTGGGAGGGAGATTCGTG	875	1100	CTCGTCGGCTGTCGGCTGGGTGGGGTGTTGTAATTGAGCGACCCAAAAATGTTTGGGCGCGCCCCCACTCACGCTGGCGTCGGCGGGCGTATTTCGCCTCGTAGTAGGTCACCGCGACCCGTTGCCGGGGACGTCGAAGGCCCGGTCGGACTGGTACCTCGCCGCCGACTCTCTCTCAGCTC	TTCGTCGGTTGTCGGTTGGGTGGGGTGTTGTAATTGAGCGATTTAAAAATGTTTGGGCGCGTTTTTATTTACGTTGGCGTCGGCGGGCGTATTTCGTTTCGTAGTAGGTTATCGCGATTCGTTGTCGGGGACGTCGAAGGTTCGGTCGGATTGGTATTTCGTCGTCGATTTTTTTTTAGTTC	898	1080
ITS2_28S_15	ITS2_28S	+	GTTGTTTGAAAGTGTAGTTTAAAGTAGGT	TTTTAAATCRCTCAATTACAACACCC	AAGAAGAAGAAGAAGAAGGAACGGAGTCAGGGGTGGGAGTACCGGCGCCATGGCCGCTGGTACCTCCGCGACAAGCCCCTCAAACCTTCCTTTATTTCTATCTGTCTTAAGAAGAAGGAACGGAGTCAGGGGTGGGAGTACCGGCGCCATGGCCGCTGGTACCCCCGCGACAAGCCCCTCAAACCTTCCTCTATCTCTCTCTCTCTCTGTCTTAAGAATAAGAAGGAACGGAGTCAGGGGTGGGAGTACCGGCGCCATGGCCGCTGGTACCCCCGCGACAAGCCCCTCAAACCTTCCTGTGTATGTCTTTTGCAGCAGCACGTGGTAATGTCGGTGGTGAAGAAAGTCGGTGGCAGAGCGTCTTCCGCTTCGTGGTTGGGGAACATGTTCCCCCTAAGG…	GTTGCTTGAAAGTGCAGCCCAAAGCAGGTGGTAAACTCCATCTAAGGCTAAATATGACCACGAGACCGATAGCGAACAAGTACCGTGAGGGAAAGTTGAAAAGAACTTTGAAGAGAGAGTTCAAGAGTACGTGAAACCGTTAAGAGCCAAACGGGTGGAAACTCGAAGGTCGAACTGAGGGGATTCAGCTCGTCGGCTGTCGGCTGGGTGGGGTGTTGTAATTGAGCGACCCAAAA	GTTGTTTGAAAGTGTAGTTTAAAGTAGGTGGTAAATTTTATTTAAGGTTAAATATGATTACGAGATCGATAGCGAATAAGTATCGTGAGGGAAAGTTGAAAAGAATTTTGAAGAGAGAGTTTAAGAGTACGTGAAATCGTTAAGAGTTAAACGGGTGGAAATTCGAAGGTCGAATTGAGGGGATTTAGTTCGTCGGTTGTCGGTTGGGTGGGGTGTTGTAATTGAGCGATTTAAAA	710	946	GGTAAACTCCATCTAAGGCTAAATATGACCACGAGACCGATAGCGAACAAGTACCGTGAGGGAAAGTTGAAAAGAACTTTGAAGAGAGAGTTCAAGAGTACGTGAAACCGTTAAGAGCCAAACGGGTGGAAACTCGAAGGTCGAACTGAGGGGATTCAGCTCGTCGGCTGTCGGCTGGGTG	GGTAAATTTTATTTAAGGTTAAATATGATTACGAGATCGATAGCGAATAAGTATCGTGAGGGAAAGTTGAAAAGAATTTTGAAGAGAGAGTTTAAGAGTACGTGAAATCGTTAAGAGTTAAACGGGTGGAAATTCGAAGGTCGAATTGAGGGGATTTAGTTCGTCGGTTGTCGGTTGGGTG	739	920
ITS2_28S_16	ITS2_28S	+	YGAAGTTTAATTTTTTTTTATGGGAGGG	CCAAAATTTCCTCTAACTTCATCCTAA	AAGAAGAAGAAGAAGAAGGAACGGAGTCAGGGGTGGGAGTACCGGCGCCATGGCCGCTGGTACCTCCGCGACAAGCCCCTCAAACCTTCCTTTATTTCTATCTGTCTTAAGAAGAAGGAACGGAGTCAGGGGTGGGAGTACCGGCGCCATGGCCGCTGGTACCCCCGCGACAAGCCCCTCAAACCTTCCTCTATCTCTCTCTCTCTCTGTCTTAAGAATAAGAAGGAACGGAGTCAGGGGTGGGAGTACCGGCGCCATGGCCGCTGGTACCCCCGCGACAAGCCCCTCAAACCTTCCTGTGTATGTCTTTTGCAGCAGCACGTGGTAATGTCGGTGGTGAAGAAAGTCGGTGGCAGAGCGTCTTCCGCTTCGTGGTTGGGGAACATGTTCCCCCTAAGG…	CGAAGTTTAATTTCCCCTCATGGGAGGGGGGGGCGCAGGCCCGGGACTTGCCAAGACGCCGCGGGCTGTCCGTCCCCGGAAGCGGGCCGTCGGTAAACGGCGGAGGCGCACCGGGGCAGGCTCGCGGGCAGTCGGCAAGTACCATGAGCATATATGTTGGGACCCGAAAGATGGTGAACTATGCCTGGCCAGGATGAAGCCAGAGGAAACTCTGG	CGAAGTTTAATTTTTTTTTATGGGAGGGGGGGGCGTAGGTTCGGGATTTGTTAAGACGTCGCGGGTTGTTCGTTTTCGGAAGCGGGTCGTCGGTAAACGGCGGAGGCGTATCGGGGTAGGTTCGCGGGTAGTCGGTAAGTATTATGAGTATATATGTTGGGATTCGAAAGATGGTGAATTATGTTTGGTTAGGATGAAGTTAGAGGAAATTTTGG	1457	1672	GGGGGCGCAGGCCCGGGACTTGCCAAGACGCCGCGGGCTGTCCGTCCCCGGAAGCGGGCCGTCGGTAAACGGCGGAGGCGCACCGGGGCAGGCTCGCGGGCAGTCGGCAAGTACCATGAGCATATATGTTGGGACCCGAAAGATGGTGAACTATGCCTGG	GGGGGCGTAGGTTCGGGATTTGTTAAGACGTCGCGGGTTGTTCGTTTTCGGAAGCGGGTCGTCGGTAAACGGCGGAGGCGTATCGGGGTAGGTTCGCGGGTAGTCGGTAAGTATTATGAGTATATATGTTGGGATTCGAAAGATGGTGAATTATGTTTGG	1485	1645
ITS2_28S_17	ITS2_28S	+	AATAAGAAGGAAYGGAGTTAGG	TAAATTTAACRAATAACTCTCTCCTACTA	AAGAAGAAGAAGAAGAAGGAACGGAGTCAGGGGTGGGAGTACCGGCGCCATGGCCGCTGGTACCTCCGCGACAAGCCCCTCAAACCTTCCTTTATTTCTATCTGTCTTAAGAAGAAGGAACGGAGTCAGGGGTGGGAGTACCGGCGCCATGGCCGCTGGTACCCCCGCGACAAGCCCCTCAAACCTTCCTCTATCTCTCTCTCTCTCTGTCTTAAGAATAAGAAGGAACGGAGTCAGGGGTGGGAGTACCGGCGCCATGGCCGCTGGTACCCCCGCGACAAGCCCCTCAAACCTTCCTGTGTATGTCTTTTGCAGCAGCACGTGGTAATGTCGGTGGTGAAGAAAGTCGGTGGCAGAGCGTCTTCCGCTTCGTGGTTGGGGAACATGTTCCCCCTAAGG…	AATAAGAAGGAACGGAGTCAGGGGTGGGAGTACCGGCGCCATGGCCGCTGGTACCCCCGCGACAAGCCCCTCAAACCTTCCTGTGTATGTCTTTTGCAGCAGCACGTGGTAATGTCGGTGGTGAAGAAAGTCGGTGGCAGAGCGTCTTCCGCTTCGTGGTTGGGGAACATGTTCCCCCTAAGGATGATGAGACCACGATCGACCTCGTAGTAGGAGAGAGCTACCCGCCAAATTTA	AATAAGAAGGAACGGAGTTAGGGGTGGGAGTATCGGCGTTATGGTCGTTGGTATTTTCGCGATAAGTTTTTTAAATTTTTTTGTGTATGTTTTTTGTAGTAGTACGTGGTAATGTCGGTGGTGAAGAAAGTCGGTGGTAGAGCGTTTTTCGTTTCGTGGTTGGGGAATATGTTTTTTTTAAGGATGATGAGATTACGATCGATTTCGTAGTAGGAGAGAGTTATTCGTTAAATTTA	216	452	GGTGGGAGTACCGGCGCCATGGCCGCTGGTACCCCCGCGACAAGCCCCTCAAACCTTCCTGTGTATGTCTTTTGCAGCAGCACGTGGTAATGTCGGTGGTGAAGAAAGTCGGTGGCAGAGCGTCTTCCGCTTCGTGGTTGGGGAACATGTTCCCCCTAAGGATGATGAGACCACGATCGACCTCG	GGTGGGAGTATCGGCGTTATGGTCGTTGGTATTTTCGCGATAAGTTTTTTAAATTTTTTTGTGTATGTTTTTTGTAGTAGTACGTGGTAATGTCGGTGGTGAAGAAAGTCGGTGGTAGAGCGTTTTTCGTTTCGTGGTTGGGGAATATGTTTTTTTTAAGGATGATGAGATTACGATCGATTTCG	238	423
ITS2_28S_18	ITS2_28S	+	TTAATATGTGTGTAAGTTAATGGGTTTATTA	CCCTCCCATAAAAAAAAATTAAACTTC	AAGAAGAAGAAGAAGAAGGAACGGAGTCAGGGGTGGGAGTACCGGCGCCATGGCCGCTGGTACCTCCGCGACAAGCCCCTCAAACCTTCCTTTATTTCTATCTGTCTTAAGAAGAAGGAACGGAGTCAGGGGTGGGAGTACCGGCGCCATGGCCGCTGGTACCCCCGCGACAAGCCCCTCAAACCTTCCTCTATCTCTCTCTCTCTCTGTCTTAAGAATAAGAAGGAACGGAGTCAGGGGTGGGAGTACCGGCGCCATGGCCGCTGGTACCCCCGCGACAAGCCCCTCAAACCTTCCTGTGTATGTCTTTTGCAGCAGCACGTGGTAATGTCGGTGGTGAAGAAAGTCGGTGGCAGAGCGTCTTCCGCTTCGTGGTTGGGGAACATGTTCCCCCTAAGG…	TTAACATGTGTGCAAGTCAATGGGCTCACTAAACCCAAAGGCGAAATGAAAGTGACAGGCGCCCGGGGCAGCTGTAACAACGGCTCTCCGGTGCGTCTTGGGCCGATCCCTGACCGGCTGCCTCCGGCCTTCCCCCAAACCGCGACAAGCGGGGTGAGACACTTTCCCCCGTCTCTGGACGTTGTGTGTGGTGGAGGTCGACAGGGCGATGGTCGAAGTTTAATTTCCCCTCATGGGAGGG	TTAATATGTGTGTAAGTTAATGGGTTTATTAAATTTAAAGGCGAAATGAAAGTGATAGGCGTTCGGGGTAGTTGTAATAACGGTTTTTCGGTGCGTTTTGGGTCGATTTTTGATCGGTTGTTTTCGGTTTTTTTTTAAATCGCGATAAGCGGGGTGAGATATTTTTTTTCGTTTTTGGACGTTGTGTGTGGTGGAGGTCGATAGGGCGATGGTCGAAGTTTAATTTTTTTTTATGGGAGGG	1244	1485	AACCCAAAGGCGAAATGAAAGTGACAGGCGCCCGGGGCAGCTGTAACAACGGCTCTCCGGTGCGTCTTGGGCCGATCCCTGACCGGCTGCCTCCGGCCTTCCCCCAAACCGCGACAAGCGGGGTGAGACACTTTCCCCCGTCTCTGGACGTTGTGTGTGGTGGAGGTCGACAGGGCGATGGTC	AATTTAAAGGCGAAATGAAAGTGATAGGCGTTCGGGGTAGTTGTAATAACGGTTTTTCGGTGCGTTTTGGGTCGATTTTTGATCGGTTGTTTTCGGTTTTTTTTTAAATCGCGATAAGCGGGGTGAGATATTTTTTTTCGTTTTTGGACGTTGTGTGTGGTGGAGGTCGATAGGGCGATGGTC	1275	1458
ITS2_28S_19	ITS2_28S	+	YGATAGATTAATGTAGGTAAGGGAA	AACCACRACAATTTACCCTAA	AAGAAGAAGAAGAAGAAGGAACGGAGTCAGGGGTGGGAGTACCGGCGCCATGGCCGCTGGTACCTCCGCGACAAGCCCCTCAAACCTTCCTTTATTTCTATCTGTCTTAAGAAGAAGGAACGGAGTCAGGGGTGGGAGTACCGGCGCCATGGCCGCTGGTACCCCCGCGACAAGCCCCTCAAACCTTCCTCTATCTCTCTCTCTCTCTGTCTTAAGAATAAGAAGGAACGGAGTCAGGGGTGGGAGTACCGGCGCCATGGCCGCTGGTACCCCCGCGACAAGCCCCTCAAACCTTCCTGTGTATGTCTTTTGCAGCAGCACGTGGTAATGTCGGTGGTGAAGAAAGTCGGTGGCAGAGCGTCTTCCGCTTCGTGGTTGGGGAACATGTTCCCCCTAAGG…	CGATAGACTAATGTAGGTAAGGGAAGTCGGCAAATTAGATCCGTAACTTCGGGATAAGGATTGGCTCTGAGGATCGGGCCAGTCGGGCCTGTGCGGGAAGCGGGCCTGGGTTCGGGCGCAGGACTGGGCGAGGTGACGGTAGGGACGTTAGGGCAAACTGCCGTGGTT	CGATAGATTAATGTAGGTAAGGGAAGTCGGTAAATTAGATTCGTAATTTCGGGATAAGGATTGGTTTTGAGGATCGGGTTAGTCGGGTTTGTGCGGGAAGCGGGTTTGGGTTCGGGCGTAGGATTGGGCGAGGTGACGGTAGGGACGTTAGGGTAAATTGTCGTGGTT	2920	3088	GTCGGCAAATTAGATCCGTAACTTCGGGATAAGGATTGGCTCTGAGGATCGGGCCAGTCGGGCCTGTGCGGGAAGCGGGCCTGGGTTCGGGCGCAGGACTGGGCGAGGTGACGGTAGGGACG	GTCGGTAAATTAGATTCGTAATTTCGGGATAAGGATTGGTTTTGAGGATCGGGTTAGTCGGGTTTGTGCGGGAAGCGGGTTTGGGTTCGGGCGTAGGATTGGGCGAGGTGACGGTAGGGACG	2945	3067
ITS2_28S_20	ITS2_28S	+	GTAGGGAYGTTAGGGTAAATTGT	CRCACCTCTTACTACAAAAACCTTA	AAGAAGAAGAAGAAGAAGGAACGGAGTCAGGGGTGGGAGTACCGGCGCCATGGCCGCTGGTACCTCCGCGACAAGCCCCTCAAACCTTCCTTTATTTCTATCTGTCTTAAGAAGAAGGAACGGAGTCAGGGGTGGGAGTACCGGCGCCATGGCCGCTGGTACCCCCGCGACAAGCCCCTCAAACCTTCCTCTATCTCTCTCTCTCTCTGTCTTAAGAATAAGAAGGAACGGAGTCAGGGGTGGGAGTACCGGCGCCATGGCCGCTGGTACCCCCGCGACAAGCCCCTCAAACCTTCCTGTGTATGTCTTTTGCAGCAGCACGTGGTAATGTCGGTGGTGAAGAAAGTCGGTGGCAGAGCGTCTTCCGCTTCGTGGTTGGGGAACATGTTCCCCCTAAGG…	GTAGGGACGTTAGGGCAAACTGCCGTGGTTCGTCCGGCGAGGGATGTCGCACATGTGCGCTCTCTCGTGCGGGGCGCGCTGCGGTGGCCTAGCGCCTCTCTAAACCGAGCTCGGACCGGCGTACCTCCGGCCCTTCCGTGGAACGCGCTAGGCTGCGTGGGCGTGTTCTCGGGCGGTGTTCGCCGTCCCTCCAAGGCTCTTGTAGTAAGAGGTGCG	GTAGGGACGTTAGGGTAAATTGTCGTGGTTCGTTCGGCGAGGGATGTCGTATATGTGCGTTTTTTCGTGCGGGGCGCGTTGCGGTGGTTTAGCGTTTTTTTAAATCGAGTTCGGATCGGCGTATTTTCGGTTTTTTCGTGGAACGCGTTAGGTTGCGTGGGCGTGTTTTCGGGCGGTGTTCGTCGTTTTTTTAAGGTTTTTGTAGTAAGAGGTGCG	3058	3274	CGTGGTTCGTCCGGCGAGGGATGTCGCACATGTGCGCTCTCTCGTGCGGGGCGCGCTGCGGTGGCCTAGCGCCTCTCTAAACCGAGCTCGGACCGGCGTACCTCCGGCCCTTCCGTGGAACGCGCTAGGCTGCGTGGGCGTGTTCTCGGGCGGTGTTCGCCGTCCCTC	CGTGGTTCGTTCGGCGAGGGATGTCGTATATGTGCGTTTTTTCGTGCGGGGCGCGTTGCGGTGGTTTAGCGTTTTTTTAAATCGAGTTCGGATCGGCGTATTTTCGGTTTTTTCGTGGAACGCGTTAGGTTGCGTGGGCGTGTTTTCGGGCGGTGTTCGTCGTTTTTT	3081	3249
ITS2_28S_21	ITS2_28S	+	AGTTTGATTTTAGTTTGATTTTGTAGAGAGATA	TTCCRCCRCTTAAAACTAAAAAAAAAAAA	AAGAAGAAGAAGAAGAAGGAACGGAGTCAGGGGTGGGAGTACCGGCGCCATGGCCGCTGGTACCTCCGCGACAAGCCCCTCAAACCTTCCTTTATTTCTATCTGTCTTAAGAAGAAGGAACGGAGTCAGGGGTGGGAGTACCGGCGCCATGGCCGCTGGTACCCCCGCGACAAGCCCCTCAAACCTTCCTCTATCTCTCTCTCTCTCTGTCTTAAGAATAAGAAGGAACGGAGTCAGGGGTGGGAGTACCGGCGCCATGGCCGCTGGTACCCCCGCGACAAGCCCCTCAAACCTTCCTGTGTATGTCTTTTGCAGCAGCACGTGGTAATGTCGGTGGTGAAGAAAGTCGGTGGCAGAGCGTCTTCCGCTTCGTGGTTGGGGAACATGTTCCCCCTAAGG…	AGCTTGACTCTAGTCTGATTTTGTAGAGAGACATCAGAGGTGTAGCATAAGTGGGAGGTCGTTCCGCCTCCGTGTGGGCGGCCGCCAGTGAAATACCACTACTCTGATCGTTTCTTTACTTACTCGGTGAGACGGAATGGGAGTCTCCCCGCGCGGGAGCGTCTCCTCTTTCTAGCCCTAAGCGGCGGAA	AGTTTGATTTTAGTTTGATTTTGTAGAGAGATATTAGAGGTGTAGTATAAGTGGGAGGTCGTTTCGTTTTCGTGTGGGCGGTCGTTAGTGAAATATTATTATTTTGATCGTTTTTTTATTTATTCGGTGAGACGGAATGGGAGTTTTTTCGCGCGGGAGCGTTTTTTTTTTTTAGTTTTAAGCGGCGGAA	3647	3837	TCAGAGGTGTAGCATAAGTGGGAGGTCGTTCCGCCTCCGTGTGGGCGGCCGCCAGTGAAATACCACTACTCTGATCGTTTCTTTACTTACTCGGTGAGACGGAATGGGAGTCTCCCCGCGCGGGAGCG	TTAGAGGTGTAGTATAAGTGGGAGGTCGTTTCGTTTTCGTGTGGGCGGTCGTTAGTGAAATATTATTATTTTGATCGTTTTTTTATTTATTCGGTGAGACGGAATGGGAGTTTTTTCGCGCGGGAGCG	3680	3808
ITS2_28S_22	ITS2_28S	+	GGGAGYGTTTTTTTTTTTTAGTTTTAAG	AACTCCCCACCTAATAATATCCT	AAGAAGAAGAAGAAGAAGGAACGGAGTCAGGGGTGGGAGTACCGGCGCCATGGCCGCTGGTACCTCCGCGACAAGCCCCTCAAACCTTCCTTTATTTCTATCTGTCTTAAGAAGAAGGAACGGAGTCAGGGGTGGGAGTACCGGCGCCATGGCCGCTGGTACCCCCGCGACAAGCCCCTCAAACCTTCCTCTATCTCTCTCTCTCTCTGTCTTAAGAATAAGAAGGAACGGAGTCAGGGGTGGGAGTACCGGCGCCATGGCCGCTGGTACCCCCGCGACAAGCCCCTCAAACCTTCCTGTGTATGTCTTTTGCAGCAGCACGTGGTAATGTCGGTGGTGAAGAAAGTCGGTGGCAGAGCGTCTTCCGCTTCGTGGTTGGGGAACATGTTCCCCCTAAGG…	GGGAGCGTCTCCTCTTTCTAGCCCTAAGCGGCGGAAGGGCCGACGAGTGGACGTGCGGTTCCGGCCGGGTACGCTAACAGCGAAGCCGCGCCGGGCCCGCGTCTACGAGAAGGCCGGGCGCTCGCGCCCGCCGCGATCCGCTCCGAGGACATTATCAGGTGGGGAGTT	GGGAGCGTTTTTTTTTTTTAGTTTTAAGCGGCGGAAGGGTCGACGAGTGGACGTGCGGTTTCGGTCGGGTACGTTAATAGCGAAGTCGCGTCGGGTTCGCGTTTACGAGAAGGTCGGGCGTTCGCGTTCGTCGCGATTCGTTTCGAGGATATTATTAGGTGGGGAGTT	3801	3969	CGGCGGAAGGGCCGACGAGTGGACGTGCGGTTCCGGCCGGGTACGCTAACAGCGAAGCCGCGCCGGGCCCGCGTCTACGAGAAGGCCGGGCGCTCGCGCCCGCCGCGATCCGCTCCG	CGGCGGAAGGGTCGACGAGTGGACGTGCGGTTTCGGTCGGGTACGTTAATAGCGAAGTCGCGTCGGGTTCGCGTTTACGAGAAGGTCGGGCGTTCGCGTTCGTCGCGATTCGTTTCG	3829	3946
